# Supplementary material for: Deep Resequencing of GWAS Loci Identifies Rare Variants in CARD9, IL23R and RNF186 That Are Associated with Ulcerative Colitis
Source: PLoS Genet. 2013 Sep 12;9(9):e1003723. doi: 10.1371/journal.pgen.1003723 (PMC3772057; doi:10.1371/journal.pgen.1003723)
Supplement: Table S1 — Summary of Pooled Sequencing Experiment. (XLSX) [file pgen.1003723.s015.xlsx]

## Sheet: Supporting Table 1
Category	High Quality	Moderate Quality
Variants total	309	509
dbSNP (%)	56	9.4
NS/S	1.7	2.2
Ti/Tv	2.38	3.9
NS/S, non-synonymous/synonymous ratio
Ti/Tv, transition/transversion ratio
