# Supplementary material for: Deep Resequencing of GWAS Loci Identifies Rare Variants in CARD9, IL23R and RNF186 That Are Associated with Ulcerative Colitis
Source: PLoS Genet. 2013 Sep 12;9(9):e1003723. doi: 10.1371/journal.pgen.1003723 (PMC3772057; doi:10.1371/journal.pgen.1003723)
Supplement: Table S2 — Validation of high quality variants identified by Syzygy. (XLSX) [file pgen.1003723.s016.xlsx]

## Sheet: Supporting Table 2
Allele frequency	#SNPs		% validation
all SNPs	Total	237
	Validated	179	75.5
	Monomorphic	58
≥ 5% in population	Total	62
	Validated	42	67.7
	Monomorphic	20
< 5% in population	Total	175
	Validated	137	78.3
	Monomorphic	38
We randomly selected 237 of the 1590 high quality variants identified by Syzygy for validation through genotyping of the discovery samples .
Only variants that passed assay design and showed greater than 95% genotyping success rate were tested.
This observation of a higher validation rate for low frequency variants is consistent with the correlation between allele frequencies
determined from genotype data and those estimated from the pooled sequence data, which is higher for low-frequency variants (Figure S2).
