# Supplementary material for: Deep Resequencing of GWAS Loci Identifies Rare Variants in CARD9, IL23R and RNF186 That Are Associated with Ulcerative Colitis
Source: PLoS Genet. 2013 Sep 12;9(9):e1003723. doi: 10.1371/journal.pgen.1003723 (PMC3772057; doi:10.1371/journal.pgen.1003723)
Supplement: Table S3 — Cohort descriptions. (XLSX) [file pgen.1003723.s017.xlsx]

## Sheet: Supporting Table 3
		Follow-up genotyping		IIBDGC Immunochip data
	cohort	UC	HC	UC	HC
	North American / Australian	2682	3076	700	573
	Italian cohort	1535	981	700	299
	Dutch cohort	781	777	851	1335
	Swedish cohort	430	443	343	348
	Belgian cohort	834	827	615	791
	German cohort	1030	1914	716	4271
	UK cohort	NA	NA	2798	4307
	New-Zealand cohort	NA	NA	420	262
	total individuals	7292	8018	7143	12186
	total alleles	14584	16036	14286	24372
	UC, ulcerative colitis; HC, healthy controls
	NA, not applicable
