# Supplementary material for: Deep Resequencing of GWAS Loci Identifies Rare Variants in CARD9, IL23R and RNF186 That Are Associated with Ulcerative Colitis
Source: PLoS Genet. 2013 Sep 12;9(9):e1003723. doi: 10.1371/journal.pgen.1003723 (PMC3772057; doi:10.1371/journal.pgen.1003723)
Supplement: Table S4 — Details of sequencing and follow-up genotyping results, as well as association analyses for each SNP tested in this study. (XLSX) [file pgen.1003723.s018.xlsx]

## Sheet: Supporting Table 4
						Sequencing				Validation		Follow-up genotyping													IIBDGC Immunochip data										Combined analysis
Chr	SNP	ichip ID	Position	GENE NAME	ANNOTATION AA	Sequencing pop nr freq	Sequencing freq nr 200 cases	Sequencing freq nr 150 controls	lrt_stat	geno 200 cases reseq freq	geno 150 controls reseq freq	case minor	obs chroms case	control minor	obs chroms control	expected	sigma	z	UC Sequenom + iChip data (pval)	OR	LCI (95%)	UCI (95%)	F_A	F_U	case minor	obs chroms case	control minor	obs chroms control	expected	sigma	z	UC iChip data (pval)	F_A	F_U	case minor	obs chroms case	control minor	obs chroms control	expected	sigma	z	UC combined data (pval)	OR	LCI (95%)	UCI (95%)	F_A	F_U
1	rs35541730		20013560	RNF186	Pro208Thr	0.0534	0.0628	0.0409	1.665	0.05276	0.04	484	14540	462	15978	464.589	15.2419	1.27354	0.202826	1.09189	0.957535	1.24509	0.0332875	0.0289148											484	14540	462	15978	464.589	15.2419	1.27354	0.202826	1.09189	0.957535	1.24509	0.0332875	0.0289148
1	rs41264113		20013992	RNF186	Ala64Thr	0.0307	0.0346	0.0254	0.4956	0.01508	0.01	176	14580	111	16034	148.456	8.27199	3.32979	0.000869106	1.49276	1.1735	1.89887	0.0120713	0.00692279											176	14580	111	16034	148.456	8.27199	3.32979	0.000869106	1.49276	1.1735	1.89887	0.0120713	0.00692279
1	rs2298110		20105638	OTUD3	Asn321Ser	0.0159	0.0186	0.0123	0.4365	0.01759	0.01333	190	14578	250	16036	204.273	10.2987	-1.38595	0.165763	0.874168	0.72248	1.0577	0.0130333	0.0155899											190	14578	250	16036	204.273	10.2987	-1.38595	0.165763	0.874168	0.72248	1.0577	0.0130333	0.0155899
1	IL23R_1:67407799	chr1_67407799	67407799	IL23R	Arg86Gln	0.0052	0.0049	0.0055	0.0109	#N/A	#N/A	37	13264	38	14370	34.8658	4.33091	0.492784	0.622165	1.1237	0.711222	1.77539	0.00278951	0.0026444	35	14272	77	24350	38.4846	4.8244	-0.722287	0.235059	0.00245235	0.00316222	72	27538	115	38720	73.8822	6.45519	-0.291579	0.770608	0.947778	0.699608	1.28398	0.00261457	0.00297004
1	IL23R_1:67421184	chr1_67421184	67421184	IL23R	G149R	#N/A	#N/A	#N/A	#N/A	#N/A	#N/A	36	14472	56	15936	43.6836	4.63411	-1.65805	0.0973069	0.709323	0.465821	1.08011	0.00248756	0.00351406	49	14262	107	24346	56.4982	5.80954	-1.29067	0.098409	0.0034357	0.00439497	85	28734	163	40282	101.207	7.56613	-2.14202	0.0321918	0.736567	0.561637	0.965981	0.00295817	0.00404647
1	rs41313262	ccc-1-67478488-G-A	67478488	IL23R	Val362Ile	0.0179	0.0058	0.034	7.956	0.005025	0.02667	185	14566	243	16026	208.022	10.2471	-2.24665	0.0246626	0.797303	0.656213	0.968729	0.0127008	0.0151629	131	11182	312	21102	151.868	9.25555	-2.2546	0.0120791	0.0117153	0.0147853	316	25748	555	37128	361.05	13.892	-3.24285	0.00118342	0.790299	0.684661	0.912236	0.0122728	0.0149483
1	ECM1_1:148751468		148751468	ECM1	Asp367Val	0.0071	0.0025	0.0133	2.916	0.002513	0.01333	175	14580	176	16036	164.122	9.27461	1.17286	0.240853	1.13751	0.919563	1.40712	0.0120027	0.0109753											175	14580	176	16036	164.122	9.27461	1.17286	0.240853	1.13751	0.919563	1.40712	0.0120027	0.0109753
1	ECM1_1:148751863		148751863	ECM1	Arg448His	0.0061	0.0072	0.0047	0.1804	0.002513	0.003333	5	14580	1	16034	3.3528	1.19089	1.38317	0.166613	1.87659	0.512772	6.86774	0.000342936	6.23675e-05											5	14580	1	16034	3.3528	1.19089	1.38317	0.166613	1.87659	0.512772	6.86774	0.000342936	6.23675e-05
1	C1orf106_1:199135435		199135435	C1orf106	NA	0.0054	0	0.0126	6.474	0	0.006667	53	14568	54	16022	54.7866	5.09143	-0.350903	0.725661	0.926409	0.63717	1.34695	0.00363811	0.00337037											53	14568	54	16022	54.7866	5.09143	-0.350903	0.725661	0.926409	0.63717	1.34695	0.00363811	0.00337037
1	rs41313912		199144649	C1orf106	Tyr333Phe	0.0083	0.0094	0.0068	0.1484	0.01256	0.01333	198	14574	197	16034	184.95	9.72246	1.34223	0.179521	1.1461	0.937009	1.40186	0.0135858	0.0122864											198	14574	197	16034	184.95	9.72246	1.34223	0.179521	1.1461	0.937009	1.40186	0.0135858	0.0122864
1	KIF21B_1:199244650	chr1_199244650	199244650	Kif21B	Ser106Leu	0.0423	0.065	0.0119	13.82	#N/A	#N/A	141	7004	154	7148	144.312	8.42551	-0.393092	0.694252	0.953267	0.755143	1.20337	0.0201314	0.0215445	321	14276	500	24362	298.597	12.8911	1.73789	0.0411146	0.0224853	0.0205238	462	21282	654	31510	443.459	15.5809	1.18999	0.234049	1.0811	0.953685	1.22553	0.0217085	0.0207553
2	PUS10_2:61025646		61025646	PUS10	NA	0.0043	0.0074	0.0001	3.038	0.002513	0	0	14580	1	16036	0.4646	0.498795	-0.931445	0.351624	0.908161	0.193769	4.2564	0	6.23597e-05											0	14580	1	16036	0.4646	0.498795	-0.931445	0.351624	0.908161	0.193769	4.2564	0	6.23597e-05
3	rs2230592		49911612	MST1R	Asn440Ser	0.0058	0.0025	0.0104	1.856	0.002513	0.006667	12	14578	8	16032	9.7176	2.26152	1.00923	0.312863	1.26855	0.552366	2.91331	0.000823158	0.000499002											12	14578	8	16032	9.7176	2.26152	1.00923	0.312863	1.26855	0.552366	2.91331	0.000823158	0.000499002
5	CEP72_5:673290		673290	CEP72	Val106Glu	0.0032	0.0032	0.0033	0.0003205	0.002513	0.003333	0	14580	1	16036	0.4694	0.499113	-0.940469	0.346977	0.908161	0.193769	4.2564	0	6.23597e-05											0	14580	1	16036	0.4694	0.499113	-0.940469	0.346977	0.908161	0.193769	4.2564	0	6.23597e-05
5	CEP72_5:690668		690668	CEP72	Lys314Arg	0.01	0.0125	0.0066	0.6108	0.007538	0	0	10278	10	10534	4.3602	1.73062	-2.51944	0.0117542	0.167829	0.0358302	0.786109	0	0.000949307											0	10278	10	10534	4.3602	1.73062	-2.51944	0.0117542	0.167829	0.0358302	0.786109	0	0.000949307
5	CEP72_5:690673		690673	CEP72	Asp316Asn	0.0043	0.0075	0	3.393	0.007538	0	3	14558	12	16034	7.183	2.06736	-2.02336	0.0430364	0.34128	0.115961	1.0044	0.000206072	0.00074841											3	14558	12	16034	7.183	2.06736	-2.02336	0.0430364	0.34128	0.115961	1.0044	0.000206072	0.00074841
5	rs61731452		731060	TPPP	Gly39Asp	0.0045	0.0079	0	3.496	0	0.003333	4	4626	10	6290	5.5798	1.93938	-0.814591	0.415306	0.49314	0.156995	1.54901	0.000864678	0.00158983											4	4626	10	6290	5.5798	1.93938	-0.814591	0.415306	0.49314	0.156995	1.54901	0.000864678	0.00158983
5	rs3213096		158682907	IL12B	Val33Ile	0.0169	0.0248	0.0063	4.006	#N/A	#N/A	79	11938	80	13734	77.5518	6.10157	0.237349	0.812386	1.03434	0.753211	1.4204	0.00661752	0.00582496											79	11938	80	13734	77.5518	6.10157	0.237349	0.812386	1.03434	0.753211	1.4204	0.00661752	0.00582496
6	rs2185379	imm_6_106642946	106642946	PRDM1	Gly74Ser	0.0577	0.0328	0.0909	10.56	0.02261	0.05	414	13380	467	14450	424.123	14.3159	-0.707128	0.479487	0.951883	0.830902	1.09048	0.0309417	0.0323183	336	11178	671	21096	352.942	14.2122	-1.19208	0.116614	0.030059	0.031807	750	24560	1138	35546	779.524	20.4778	-1.44176	0.14937	0.930829	0.844966	1.02542	0.0305375	0.0320149
6	rs17066588	chr6_106659585	106659585	PRDM1	Arg286Pro	0.0039	0	0.0091	4.644	0	0.006667	58	10326	51	10554	57.4966	5.13428	0.0980468	0.921895	0.992369	0.674973	1.45901	0.00561689	0.00483229											58	10326	51	10554	57.4966	5.13428	0.0980468	0.921895	0.992369	0.674973	1.45901	0.00561689	0.00483229
6	PRDM1_6:106659789	chr6_106659789	106659789	PRDM1	Ser354Asn	0.0166	0.0158	0.0178	0.03917	0.01759	0.01667	135	7096	120	7222	125.637	7.92776	1.18104	0.237587	1.16617	0.907876	1.49795	0.0190248	0.0166159	244	14278	453	24346	253.47	11.8199	-0.801193	0.21151	0.0170892	0.0186068	379	21376	573	31568	379.487	14.3237	-0.0339996	0.972877	0.998104	0.870529	1.14438	0.0177302	0.0181513
6	rs61751042	imm_6_167355918	167355918	FGFR1OP	Thr204Ile	0.025	0.0314	0.0165	1.624	0	0	88	7052	82	7208	82.1914	6.48836	0.895234	0.370662	1.14692	0.847783	1.55161	0.0124787	0.0113762	206	14284	344	24368	208.373	10.701	-0.221737	0.412259	0.0144217	0.0141169	294	21338	426	31576	290.795	12.7458	0.251472	0.801449	1.01979	0.873451	1.19066	0.0137782	0.0134913
6	rs17856382	imm_6_167358266	167358266	FGFR1OP	Lys271Asn	0.0272	0.0366	0.0147	3.334	0.03015	0.01333	120	7106	96	7220	107.721	7.12841	1.72257	0.0849659	1.26078	0.961521	1.65317	0.0168871	0.0132964	206	14270	343	24342	208.212	10.6118	-0.20841	0.417455	0.0144359	0.0140909	326	21378	439	31562	316.693	12.8406	0.72478	0.468587	1.05731	0.910199	1.22819	0.0152493	0.0139091
6	rs34585172	imm_6_167358354	167358354	FGFR1OP	Ser301Pro	0.0239	0.0281	0.0183	0.7302	0.02764	0.01333	236	13374	224	14456	225.104	10.547	1.03305	0.301582	1.10047	0.913806	1.32527	0.0176462	0.0154953	154	11180	287	21102	151.112	9.51848	0.303368	0.380805	0.0137746	0.0136006	390	24556	511	35558	376.271	14.0483	0.977257	0.328442	1.06865	0.932346	1.22488	0.0158821	0.0143709
6	rs17860852	chr6_167470814	167470814	CCR6	Ala369Val	0.0108	0.014	0.0066	0.9179	0.007538	0.003333	132	13378	95	14454	105.711	7.49471	3.50765	0.000452085	1.60798	1.2318	2.09905	0.00986695	0.00657258	94	11180	174	21098	96.8388	7.52333	-0.377333	0.352963	0.00840787	0.00824723	226	24560	269	35552	199.903	10.5359	2.47694	0.0132516	1.25742	1.04794	1.50877	0.00920195	0.00756638
7	rs35915664	imm_7_107357198	107357198	LAMB1	Ile1547Thr	0.0127	0.0147	0.01	0.3055	0.01256	0.01	271	13374	233	14450	244.557	11.1734	2.36664	0.0179503	1.24683	1.04261	1.49105	0.0202632	0.0161246	267	11170	442	21090	249.941	12.1125	1.40837	0.0795115	0.0239033	0.0209578	538	24546	675	35540	498.736	16.3808	2.39694	0.0165327	1.15737	1.02751	1.30363	0.021918	0.0189927
7	rs61751041	imm_7_107381421	107381421	LAMB1	Asp957Asn	0.0281	0.0267	0.0299	0.06122	#N/A	#N/A	165	7010	139	7164	152.004	8.5895	1.51296	0.130289	1.19769	0.952638	1.50579	0.0235378	0.0194026	334	14286	543	24366	321.723	13.4902	0.910096	0.181386	0.0233795	0.0222852	499	21298	682	31530	474.844	16.2398	1.48747	0.13689	1.09655	0.971496	1.23769	0.0234294	0.0216302
9	rs2230723		5055003	JAK2	Leu393Val	0.0058	0.0077	0.0033	0.6135	0.01256	0.003333	96	14532	87	15984	91.8498	6.74622	0.615189	0.53843	1.0961	0.817887	1.46895	0.00660611	0.00544294											96	14532	87	15984	91.8498	6.74622	0.615189	0.53843	1.0961	0.817887	1.46895	0.00660611	0.00544294
9	rs41316003		5116343	JAK2	Arg1063His	0.0129	0.0194	0.0042	3.576	0.005076	0	50	14528	92	15976	63.9874	5.74187	-2.43604	0.0148492	0.646328	0.454277	0.919572	0.00344163	0.00575864											50	14528	92	15976	63.9874	5.74187	-2.43604	0.0148492	0.646328	0.454277	0.919572	0.00344163	0.00575864
9	NOTCH1_9:138532171		138532171	NOTCH1	Thr432Met	0.0072	0.0099	0.0035	1.064	0.002513	0.003333	1	10324	2	10552	1.6526	0.84691	-0.770566	0.440964	0.510083	0.113064	2.30121	9.68617e-05	0.000189538											1	10324	2	10552	1.6526	0.84691	-0.770566	0.440964	0.510083	0.113064	2.30121	9.68617e-05	0.000189538
9	DNLZ_9:138379413	chr9_138379413	138379413	CARD9	splicing defect	0.0028	0.0024	0.0033	0.0425	#N/A	#N/A	22	7002	71	7146	45.0698	4.75279	-4.85395	1.21029e-06	0.3243	0.200147	0.525465	0.00314196	0.00993563	40	14286	174	24362	71.3332	6.56466	-4.77301	9.07464e-07	0.00279994	0.00714227	62	21290	245	31508	116.504	8.0732	-6.75125	1.46578e-11	0.394854	0.296714	0.525454	0.00291217	0.0077758
16	rs8046121		10903434	CIITA	Gly174Arg	0.9899	0.9899	0.9899	5.37e-10	0.002513	0	6	14492	7	15900	6.237	1.8159	-0.130514	0.89616	0.899779	0.341668	2.36956	0.000414022	0.000440252											6	14492	7	15900	6.237	1.8159	-0.130514	0.89616	0.899779	0.341668	2.36956	0.000414022	0.000440252
16	CIITA_16:10903528		10903528	CIITA	Thr205Asn	0.0028	0	0.0066	3.397	0	0.006667	3	14580	2	16036	2.3396	1.1197	0.589802	0.555323	1.19891	0.334894	4.29207	0.000205761	0.000124719											3	14580	2	16036	2.3396	1.1197	0.589802	0.555323	1.19891	0.334894	4.29207	0.000205761	0.000124719
16	CIITA_16:10908922	seq-NOVEL-2312	10908922	CIITA	Ala691Asp	0.0028	0	0.0064	3.047	0.01005	0.02333	122	13826	98	14526	109.406	7.33694	1.71652	0.0860671	1.26808	0.968111	1.66099	0.00882395	0.00674652	90	11134	150	21034	86.1168	7.10687	0.546401	0.292395	0.00808335	0.00713131	212	24960	248	35560	196.262	10.3883	1.51496	0.129782	1.16316	0.96119	1.40756	0.00849359	0.00697413
16	CIITA_16:10909369		10909369	CIITA	Leu840Arg	0.0078	0.005	0.0115	0.9046	#N/A	#N/A	0	12548	0	14118	0	0	NA	NA	NA	NA	NA	0	0											0	12548	0	14118	0	0	NA	NA	NA	NA	NA	0	0
17	STAC2_17:34624048		34624048	STAC2	Lys302Arg	0.0031	0.0004	0.0066	2.345	0	0.006667	91	14580	75	16036	77.8244	6.35305	2.0739	0.0380884	1.39218	1.02024	1.89972	0.00624143	0.00467698											91	14580	75	16036	77.8244	6.35305	2.0739	0.0380884	1.39218	1.02024	1.89972	0.00624143	0.00467698
17	STAC2_17:34624772		34624772	STAC2	Glu244Gln	0.0028	0	0.0066	3.399	0	0.006667	9	10328	9	10546	8.9108	2.09201	0.0426384	0.96599	0.922176	0.373746	2.27537	0.000871418	0.000853404											9	10328	9	10546	8.9108	2.09201	0.0426384	0.96599	0.922176	0.373746	2.27537	0.000871418	0.000853404
17	rs61741615		34935919	CRKRS	Thr1195Met	0.0028	0	0.0066	3.292	0	0.003333	2	10318	5	10550	3.1352	1.31044	-0.866271	0.386342	0.425758	0.109607	1.65382	0.000193836	0.000473934											2	10318	5	10550	3.1352	1.31044	-0.866271	0.386342	0.425758	0.109607	1.65382	0.000193836	0.000473934
17	rs34408242		35070780	STARD3	Arg352His	0.0092	0.0053	0.0145	1.564	0.002513	0.006667	10	10292	15	10532	11.7616	2.58428	-0.68166	0.495454	0.733372	0.339797	1.58281	0.000971628	0.00142423											10	10292	15	10532	11.7616	2.58428	-0.68166	0.495454	0.733372	0.339797	1.58281	0.000971628	0.00142423
17	rs35464006		35094386	PGAP3	Ala141Gly	0.0066	0.0091	0.0033	0.9588	0.007538	0.003333	144	14580	163	16034	140.085	8.69601	0.450183	0.652578	1.05216	0.837874	1.32124	0.00987654	0.0101659											144	14580	163	16034	140.085	8.69601	0.450183	0.652578	1.05216	0.837874	1.32124	0.00987654	0.0101659
17	ERBB2_17:35119885		35119885	ERBB2	Gly192Ser	0.004	0.0038	0.0043	0.01022	#N/A	#N/A	1	8580	3	9172	1.538	1.18205	-0.455143	0.649007	0.520429	0.114726	2.36081	0.00011655	0.000327082											1	8580	3	9172	1.538	1.18205	-0.455143	0.649007	0.520429	0.114726	2.36081	0.00011655	0.000327082
17	rs35104165		35316029	GSDMB	Asp237Gly	0.0278	0.0226	0.0347	0.9257	0.02513	0.03333	472	14544	603	16018	496.206	16.0514	-1.508	0.131554	0.908649	0.802514	1.02882	0.0324532	0.0376451											472	14544	603	16018	496.206	16.0514	-1.508	0.131554	0.908649	0.802514	1.02882	0.0324532	0.0376451
