# Supplementary material for: Deep Resequencing of GWAS Loci Identifies Rare Variants in CARD9, IL23R and RNF186 That Are Associated with Ulcerative Colitis
Source: PLoS Genet. 2013 Sep 12;9(9):e1003723. doi: 10.1371/journal.pgen.1003723 (PMC3772057; doi:10.1371/journal.pgen.1003723)
Supplement: Table S5 — Power calculations for each SNP tested with observed minor allele frequency greater than 0.0001. (XLSX) [file pgen.1003723.s019.xlsx]

## Sheet: Supporting Table 5
Variant		Sample Size		Power
ID	MAF	Cases	Controls	OR=1.5	OR=2	OR=3	OR=4
rs35104165	0.0376451	7272	8009	0.999693	1	1	1
imm_6_106642946	0.0320149	12280	17773	1	1	1	1
rs35541730	0.0289148	7270	7989	0.994731	1	1	1
imm_7_107381421	0.0216302	10649	15765	0.999402	1	1	1
chr1_199244650	0.0207553	10641	15755	0.999023	1	1	1
imm_7_107357198	0.0189927	12273	17770	0.999546	1	1	1
chr6_106659789	0.0181513	10688	15784	0.996176	1	1	1
rs2298110	0.0155899	7289	8018	0.815832	0.999999	1	1
ccc-1-67478488-G-A	0.0149483	12874	18564	0.996124	1	1	1
imm_6_167358354	0.0143709	12278	17779	0.991878	1	1	1
imm_6_167358266	0.0139091	10689	15781	0.969098	1	1	1
imm_6_167355918	0.0134913	10669	15788	0.962609	1	1	1
rs41313912	0.0122864	7287	8017	0.645066	0.999951	1	1
ECM1_1:148751468	0.0109753	7290	8018	0.556661	0.999749	1	1
rs35464006	0.0101659	7290	8017	0.497261	0.999331	1	1
chr9_138379413	0.0077758	10645	15754	0.666211	0.999977	1	1
chr6_167470814	0.00756638	12280	17776	0.758087	0.999998	1	1
seq-NOVEL-2312	0.00697413	12480	17780	0.697129	0.999988	1	1
rs41264113	0.00692279	7290	8017	0.248871	0.97642	1	1
rs3213096	0.00582496	5969	6867	0.115737	0.851996	0.999999	1
rs41316003	0.00575864	7264	7988	0.167651	0.928406	1	1
rs2230723	0.00544294	7266	7992	0.148344	0.906236	1	1
chr6_106659585	0.00483229	5163	5277	0.0475827	0.565871	0.999132	1
STAC2_17:34624048	0.00467698	7290	8018	0.106468	0.828731	0.999997	1
chr1_67421184	0.00404647	14367	20141	0.387436	0.997013	1	1
C1orf106_1:199135435	0.00337037	7284	8011	0.0500828	0.587474	0.999424	1
chr1_67407799	0.00297004	13769	19360	0.195086	0.955006	1	1
rs61731452	0.00158983	2313	3145	0.00153646	0.0148106	0.18919	0.570862
rs34408242	0.00142423	5146	5266	0.00364821	0.0460566	0.473498	0.892795
CEP72_5:690668	0.000949307	5139	5267	0.00183988	0.0183676	0.221653	0.61893
STAC2_17:34624772	0.000853404	5164	5273	0.00156755	0.0146314	0.177441	0.535701
CEP72_5:690673	0.00074841	7279	8017	0.00232919	0.025707	0.303851	0.742258
rs2230592	0.000499002	7289	8016	0.00124805	0.0106189	0.128873	0.428189
rs61741615	0.000473934	5159	5275	0.000706784	0.00445513	0.0464983	0.178049
rs8046121	0.000440252	7246	7950	0.00103717	0.00806817	0.0951973	0.33723
ERBB2_17:35119885	0.000327082	4290	4586	0.000396116	0.00176355	0.0138738	0.0526365
NOTCH1_9:138532171	0.000189538	5162	5276	0.000288602	0.00102304	0.00635615	0.0220772
CIITA_16:10903528	0.000124719	7290	8018	0.000280567	0.000979235	0.00602814	0.0209419
Method
To evaluate our power to detect an association, we used a Cochran Mantel Haenszel (CMH) approximation under an additive effect model. This is a fairly good approximation of the power achieved using MARV, given that those two tests are almost equivalent if we observe no homozygotes for the minor allele. For each SNP, we evaluated power to detect association for different effect sizes, given the sa…
