# Supplementary material for: Deep Resequencing of GWAS Loci Identifies Rare Variants in CARD9, IL23R and RNF186 That Are Associated with Ulcerative Colitis
Source: PLoS Genet. 2013 Sep 12;9(9):e1003723. doi: 10.1371/journal.pgen.1003723 (PMC3772057; doi:10.1371/journal.pgen.1003723)
Supplement: Table S6 — Sequencing coverage per gene. (XLSX) [file pgen.1003723.s020.xlsx]

## Sheet: Supporting Table 6
Gene	Chr	mean coverage depth post-QC (X)	Exon size (bp)	amplified		sequenced
				bp	%	bp	%	% seq/amp
RNF186	1	20.8965	1250	851	68.08	852.319	68.1855	100.155
OTUD3	1	25.6852	6514	5691.93	87.38	5597.13	85.9246	98.3344
PLA2G2E	1	14.9534	487	245.984	50.51	245.98	50.5092	99.9984
IL23R	1	31.2571	2814	2268.93	80.63	2163.54	76.885	95.3553
FCGR2A	1	8.24683	2428	539.987	22.24	1126.75	46.4066	208.663
FCGR2C	1	1.00623	1515	1185.03	78.22	474.806	31.3403	40.0669
C1orf106	1	13.0498	4345	2222.03	51.14	1865.28	42.9293	83.9447
KIF21B	1	31.0939	9895	7400.47	74.79	7433.46	75.1234	100.446
IL10	1	45.6037	1629	1629	100	1484.44	91.1261	91.1261
IL19	1	60.101	1968	1845.98	93.8	1813.63	92.1559	98.2472
ECM1	1	38.102	2143	1445.02	67.43	1446.25	67.4872	100.085
PUS10	2	16.019	3808	3066.96	80.54	3075.46	80.7632	100.277
REL	2	22.6935	2592	1705.02	65.78	1510.59	58.2789	88.5967
SATB2	2	33.3182	5052	4350.78	86.12	4350.53	86.115	99.9942
MST1	3	0.107743	2330	992.114	42.58	517.006	22.1891	52.1116
MST1R	3	35.1337	4771	3532.93	74.05	3430.62	71.9057	97.1043
CEP72	5	25.3826	2414	1242.97	51.49	1371.18	56.8013	110.315
TPPP	5	20.2646	6022	3030.27	50.32	3620.6	60.1228	119.481
IL12B	5	45.9983	2347	1774.1	75.59	1780.93	75.8811	100.385
BTNL2	6	52.4957	1368	1368	100	1368	100	100
C6orf10	6	33.2585	2148	1713.03	79.75	1701.78	79.2262	99.3432
HLA-A	6	10.4028	1520	867.008	57.04	797.801	52.4869	92.0177
HLA-DQA1	6	8.83104	1542	841.007	54.54	734.618	47.6406	87.3498
HLA-DQB1	6	15.5565	1224	671.976	54.9	754.917	61.6762	112.343
HLA-DRA	6	44.9023	1253	1253	100	1253	100	100
HLA-DRB1	6	15.777	1165	752.008	64.55	1096.35	94.1076	145.79
HLA-DRB5	6	20.2971	1168	1063	91.01	1096.37	93.8671	103.139
IER3	6	27.5817	1240	997.952	80.48	997.392	80.4348	99.9438
ATG5	6	34.3099	3244	2903.06	89.49	2900.85	89.4219	99.9239
PRDM1	6	23.7665	5320	4924.19	92.56	4922.6	92.53	99.9676
CCR6	6	52.8059	3687	3017.07	81.83	3019.72	81.9019	100.088
FGFR1OP	6	30.1952	1885	1521.95	80.74	1525.48	80.9273	100.232
RNASET2	6	15.7882	1250	550	44	551.033	44.0826	100.188
DLD	7	15.7919	3579	2438.01	68.12	2441.45	68.216	100.141
LAMB1	7	30.8896	5846	5025.22	85.96	5027.76	86.0034	100.05
JAK2	9	19.0376	5284	3483.74	65.93	3493.47	66.1141	100.279
NOTCH1	9	9.34732	9295	4156.72	44.72	4080.08	43.8954	98.1561
CARD9	9	3.31019	2122	241.908	11.4	245.496	11.5691	101.483
GPSM1	9	8.98674	4569	1739.88	38.08	1752.25	38.3508	100.711
TNFSF15	9	29.6369	1993	1469.04	73.71	1474.04	73.9609	100.34
NKX2-3	10	14.7594	2096	1128.91	53.86	1136.91	54.2421	100.709
IFNG	12	5.28358	1210	239.943	19.83	240.206	19.8517	100.109
IL26	12	35.4614	1047	950.048	90.74	953.446	91.0646	100.358
IL22	12	46.0283	1147	1147	100	1147	100	100
CIITA	16	36.7871	4654	3858.17	82.9	3777.76	81.1724	97.916
CRKRS	17	40.5193	8290	6844.22	82.56	6852.43	82.659	100.12
C17orf37	17	5.18126	754	83.0154	11.01	90.52	12.0053	109.04
ERBB2	17	29.8195	5127	3405.87	66.43	3512.76	68.5149	103.138
GRB7	17	18.0801	2293	1824.08	79.55	1799.44	78.4755	98.6493
GSDMB	17	32.7059	1770	1402.02	79.21	1307.61	73.8764	93.2665
IKZF3	17	33.256	2436	2264.99	92.98	2263.57	92.9214	99.937
ORMDL3	17	29.9053	2109	1990.9	94.4	1990.23	94.3682	99.9663
PERLD1	17	19.5114	2687	2365.1	88.02	2363.96	87.9777	99.9519
STAC2	17	19.9119	3211	1856.92	57.83	1779.9	55.4314	95.8523
STARD3	17	30.0529	2025	1858.95	91.8	1858.24	91.7647	99.9615
total		33X	165882	117238	70.6758	116469	69.2885	100.457
chr: chromosome, Mean coverage depth : number of times a base has been read, bp: base pair
All the succesfull amplified PCR have been sequenced. Because of homology between some target sequences (FCGR2 genes and HLA genes),
some sequence reads map poorly and thus results in a discrepancy between bp amplified and bp sequenced.
